# Supplementary material for: Bioactive Compounds of Porcine Hearts and Aortas May Improve Cardiovascular Disorders in Humans
Source: Int J Environ Res Public Health. 2021 Jul 8;18(14):7330. doi: 10.3390/ijerph18147330 (PMC8307898; doi:10.3390/ijerph18147330)
Supplement: Supplementary file 1 [file ijerph-18-07330-s001.zip]

Archive with 1 entries (1 files):
- ijerph-1240964-Supplementary Materials.pdf
